# Supplementary material for: Blinded In Silico Drug Trial Reveals the Minimum Set of Ion Channels for Torsades de Pointes Risk Assessment
Source: Front Pharmacol. 2020 Jan 30;10:1643. doi: 10.3389/fphar.2019.01643 (PMC7003137; doi:10.3389/fphar.2019.01643)
Supplement: Supplementary file 2 [file DataSheet_2.xlsx]

## Sheet: Table
Table S5. Ionic conductances for the control population of human ventricular models. The values shown (between 0 and 2) represent the scaling factors of the 107 models in the optimized population compared to the baseline ORd model (with all scaling factors equal to 1). GNa: fast Na+ current conductance; GNaL: late Na+ current conductance; Gto: transient outward K+ current conductance; GKr: rapid …

## Sheet: Scaling Factors
Index	GNa	GNaL	Gto	GKr	GKs	GK1	GNaCa	GNaK	GCaL
ORd	1	1	1	1	1	1	1	1	1
1	0.539835	1.58412	1.50606	0.659871	0.926301	1.88972	1.52859	0.853088	1.92196
2	0.988166	1.25821	0.485977	0.850289	0.784862	1.69749	1.66098	0.729481	1.88953
3	1.30575	1.87438	1.51392	0.901047	0.812301	1.63424	1.6331	0.762663	1.59278
4	1.05957	1.14486	1.52895	0.949215	0.913984	1.08431	1.49219	0.463303	1.811
5	0.779448	1.71057	0.509634	0.940364	0.10946	0.616094	1.51837	0.836453	1.03778
6	1.51786	1.66475	0.597825	0.763805	0.665248	1.26217	1.88184	0.308506	1.30267
7	1.087	1.8524	0.930287	0.719267	0.256724	1.77111	1.16302	0.84578	1.43176
8	0.599302	1.59309	1.9888	0.520012	0.68151	1.18858	1.21874	0.47949	1.01372
9	0.789112	1.7442	0.164926	0.871656	0.631694	1.15067	1.75847	0.871987	1.04003
10	0.447681	1.67565	1.64023	0.786623	0.837775	0.358469	1.55328	0.44258	1.83685
11	1.70092	1.28752	0.942759	0.704619	0.952401	1.58395	1.31767	0.392284	1.81467
12	1.98582	1.89292	0.702289	0.740055	0.572122	1.30726	1.78247	0.712347	1.57366
13	1.5387	1.43467	1.71042	0.672432	0.133038	0.849357	1.59304	0.544304	1.57115
14	0.338262	1.46493	1.84261	0.816106	0.0843557	0.659521	1.47974	0.637515	1.72426
15	0.321262	1.52566	0.614092	0.663952	0.318707	1.31735	1.02208	0.319444	1.44598
16	1.36205	1.91295	1.48479	0.81158	0.0508571	1.23144	1.97974	0.542645	1.0023
17	1.4036	1.09423	0.673789	0.623068	0.872098	0.933556	1.74672	0.578294	1.84522
18	1.5985	1.11162	1.96642	0.65362	0.478275	1.67438	1.18364	0.628461	1.32666
19	1.57437	1.01452	0.890842	0.844049	0.245688	1.17024	1.76159	0.662968	1.87077
20	1.74158	1.5175	0.604802	0.594818	0.180387	1.99995	1.69354	0.772253	1.04856
21	0.591267	1.91992	1.10164	0.819521	0.150814	1.51398	1.24292	0.567564	1.28011
22	0.466873	1.42787	0.413236	0.960061	0.911283	0.35077	1.26483	0.533614	1.67878
23	0.907521	1.03369	0.810659	0.682486	0.83032	1.56879	1.02757	0.921092	1.24575
24	0.829219	1.85463	1.81365	0.714502	0.579407	1.77469	1.60236	0.966676	1.58234
25	0.304789	1.0906	1.6253	0.931074	0.746294	0.564346	1.58472	0.942569	1.25142
26	1.43797	1.18411	1.98054	0.99838	0.822351	1.43403	1.45344	0.683121	1.14358
27	0.737355	1.9459	0.189714	0.644431	0.196885	0.751721	1.43617	0.594042	1.08414
28	0.356015	1.13647	1.33541	0.700042	0.115701	1.85031	1.48211	0.344653	1.45962
29	0.972349	1.92758	1.93842	0.878892	0.720998	1.39644	1.52404	0.718551	1.27991
30	1.04875	1.3962	1.78601	0.917487	0.54959	0.773685	1.96156	0.592191	1.99754
31	0.69235	1.68713	1.25247	0.832465	0.51319	0.949068	1.27136	0.740253	1.1997
32	1.2217	1.59511	1.21043	0.904918	0.00999448	0.50942	1.84132	0.43672	1.62772
33	1.62137	1.20453	1.70223	0.736875	0.388335	0.687165	1.73003	0.304042	1.48577
34	1.53512	1.79909	0.397941	0.569224	0.444839	1.33629	1.27683	0.751187	1.66558
35	1.01671	1.73297	0.012596	0.981722	0.749936	1.21911	1.79126	0.757529	1.33948
36	1.80365	1.40233	0.463884	0.867618	0.0732823	1.57047	1.42471	0.404507	1.6884
37	1.07795	1.35261	1.09208	0.936422	0.29141	1.46208	1.63827	0.467749	1.5199
38	1.54922	1.00629	0.738681	0.73518	0.377216	1.83166	1.4684	0.904338	1.11111
39	0.821184	1.16593	0.382705	0.725283	0.96499	0.798581	1.73404	0.365166	1.06672
40	1.15531	1.64063	0.130103	0.995909	0.455745	1.41976	1.29926	0.79875	1.99228
41	1.95254	1.24433	1.66087	0.511966	0.754657	1.65704	1.67769	0.551135	1.29018
42	1.6607	1.02914	0.452616	0.582848	0.264086	1.98513	1.01799	0.514057	1.91946
43	0.772642	1.60576	1.40513	0.855188	0.703849	0.718879	1.99504	0.417099	1.1623
44	0.576012	1.97167	0.576846	0.89721	0.854605	0.989848	1.74014	0.518977	1.23993
45	1.10574	1.50734	1.88701	0.750582	0.121587	0.438614	1.41525	0.789234	1.05655
46	1.18468	1.98989	1.2663	0.943797	0.139632	1.66818	1.54115	0.954065	1.26587
47	1.25888	1.4889	0.542676	0.890017	0.0427693	1.87216	1.8345	0.826083	1.71912
48	1.45968	1.9995	0.0323338	0.986055	0.383548	1.46823	1.08155	0.951277	1.50963
49	0.853643	1.55669	0.771695	0.971642	0.865538	0.318416	1.80223	0.37662	1.53276
50	1.16339	1.0695	1.31474	0.712724	0.436089	0.325442	1.18774	0.818344	1.46109
51	1.12557	1.83465	1.05576	0.542226	0.623708	1.91056	1.10269	0.868632	1.47373
52	1.03159	1.15141	1.3833	0.675888	0.67505	1.53642	1.31188	0.946466	1.69903
53	0.650925	1.90103	1.23365	0.924997	0.709159	0.664445	1.5047	0.911271	1.40039
54	1.32278	1.70212	1.8776	0.897429	0.419779	0.700205	1.55443	0.610309	1.46815
55	1.71702	1.01299	1.11828	0.699187	0.466202	1.42802	1.06647	0.495919	1.38466
56	0.615057	1.47312	0.286034	0.791966	0.60739	1.59358	1.35629	0.699725	1.52522
57	1.77014	1.06522	1.03299	0.771547	0.973986	1.94044	1.64602	0.998276	1.0124
58	0.745156	1.30982	0.959826	0.803969	0.203862	1.20281	1.62374	0.53068	1.41305
59	1.39308	1.36742	1.76753	0.649214	0.177497	0.583583	1.57334	0.931266	1.1381
60	1.78674	1.11938	0.878565	0.60758	0.583297	1.64367	1.28441	0.347316	1.43629
61	0.32415	1.62667	1.13866	0.96659	0.559284	1.75137	1.13975	0.647969	1.20103
62	1.42293	1.45217	1.32642	0.753486	0.587188	1.02302	1.50708	0.607233	1.95647
63	1.49853	1.19273	0.057643	0.789061	0.354994	1.47954	1.98491	0.558952	1.30857
64	0.676894	1.05084	0.149355	0.873465	0.073555	1.24958	1.0087	0.880867	1.21988
65	0.913205	1.74905	1.18762	0.745455	0.37085	1.00634	1.70207	0.860855	1.70439
66	0.553215	1.37549	0.425804	0.955303	0.275809	0.87922	1.61563	0.497196	1.54443
67	1.1748	1.17947	1.363	0.601718	0.896378	1.61978	1.44025	0.838439	1.14863
68	0.436524	1.65603	1.95173	0.979559	0.0937753	0.729519	1.71843	0.553793	1.17647
69	1.38355	1.80897	0.300362	0.836284	0.350893	0.943524	1.22226	0.657941	1.91243
70	1.28114	1.68463	1.7392	0.6901	0.768008	1.40361	1.37278	0.675737	1.62015
71	0.517364	1.38065	1.22511	0.914365	0.659457	1.71914	1.14344	0.9937	1.19235
72	1.09844	1.23701	1.43307	0.829238	0.814631	1.68771	1.19971	0.802436	1.9677
73	0.721208	1.26367	0.653963	0.592038	0.190084	1.45049	1.11461	0.849	1.94535
74	0.471611	1.97541	1.4226	0.887708	0.0539078	1.52878	1.83306	0.489146	1.7093
75	0.96558	1.12773	0.0890201	0.808558	0.731977	1.12994	1.57217	0.961808	1.65303
76	1.90688	1.44504	1.67895	0.781818	0.566162	1.32639	1.28728	0.972989	1.67311
77	1.68909	1.36661	1.17541	0.630041	0.929499	1.49668	1.93425	0.770715	1.18466
78	0.405408	1.84568	0.278425	0.847914	0.231643	1.73491	1.07644	0.588831	1.7704
79	0.665055	1.30319	1.89998	0.501695	0.487227	1.0734	1.09237	0.368717	1.20718
80	1.26722	1.28295	1.2742	0.767383	0.173065	1.70727	1.95757	0.312711	1.11406
81	1.48536	1.4169	1.07345	0.825471	0.0257007	1.96935	1.76999	0.828685	1.75254
82	0.418264	1.75756	0.212267	0.458422	0.988155	1.60965	1.03384	0.791077	1.8765
83	1.8751	1.86275	1.28083	0.879412	0.403327	0.464636	1.20426	0.358953	1.50102
84	1.8264	1.64795	0.85768	0.974884	0.762459	0.905178	1.84795	0.615281	1.35401
85	0.878477	1.56734	0.324692	0.909237	0.468238	1.29643	1.65552	0.525373	1.82238
86	1.60789	1.33283	0.526177	0.552745	0.842865	1.00194	1.5357	0.987723	1.316
87	0.951318	1.73831	0.836765	0.642086	0.73892	1.34403	1.90127	0.935735	1.12684
88	0.428859	1.22998	0.961126	0.722912	0.364956	0.863428	1.33189	0.884025	1.80558
89	1.00279	1.07916	1.56054	0.864146	0.237263	1.27445	1.32541	0.920145	1.39044
90	0.639444	1.92039	1.30228	0.821041	0.322576	1.0664	1.00069	0.372454	1.96587
91	0.357847	1.27453	0.0205329	0.758343	0.597783	1.05208	1.09591	0.977872	1.56171
92	1.73523	1.83255	1.53876	0.729421	0.527717	1.21783	1.17461	0.98499	1.79391
93	1.62613	1.3151	1.04275	0.840454	0.692341	0.898806	1.3857	0.475278	1.98639
94	0.703154	1.81976	1.12039	0.666458	0.39694	1.17294	1.71028	0.778425	1.54955
95	1.75858	1.05608	1.92098	0.46101	0.433207	1.9304	1.7257	0.743954	1.25413
96	0.717901	1.60788	1.75344	0.929667	0.892956	1.36168	1.04742	0.635571	1.34553
97	0.756638	1.93433	0.23832	0.885453	0.0194395	1.11585	1.81029	0.445008	1.63576
98	1.58138	1.10644	1.7209	0.778286	0.250423	0.968143	1.65016	0.325004	1.33301
99	0.994075	1.19622	0.0972125	0.687276	0.5056	1.03254	1.36486	0.969054	1.10154
100	1.41325	1.87324	0.361	0.946583	0.77666	0.799418	1.20884	0.813287	1.03224
101	1.21416	1.26698	1.83285	0.755677	0.166156	0.640383	1.90846	0.694789	1.59354
102	1.19937	1.78082	0.430644	0.989724	0.852014	1.74157	1.25828	0.450435	1.26995
103	1.31808	1.53249	1.68947	0.85952	0.957802	1.90124	1.1506	0.641673	1.7277
104	1.28944	1.95286	0.317358	0.695574	0.672556	1.96491	1.17231	0.455068	1.93514
105	1.25151	1.04503	0.494917	0.922686	0.90372	0.760534	1.68512	0.335538	1.78111
106	0.93222	1.2118	0.722347	0.968977	0.524774	0.872242	1.85606	0.432643	1.07868
107	1.33993	1.12148	0.984877	0.540785	0.282557	1.82861	1.045	0.874469	1.09999
