# Supplementary material for: Blinded In Silico Drug Trial Reveals the Minimum Set of Ion Channels for Torsades de Pointes Risk Assessment
Source: Front Pharmacol. 2020 Jan 30;10:1643. doi: 10.3389/fphar.2019.01643 (PMC7003137; doi:10.3389/fphar.2019.01643)
Supplement: Supplementary file 3 [file DataSheet_3.xlsx]

## Sheet: Table
Table S6. IC50 and Hill coefficient values used as inputs for the two groups of in silico drug trials. For each compound, the EFTPCmax and two types of TdP risk classifications are included. GNa: fast Na+ current conductance; GNaL: late Na+ current conductance; Gto: transient outward K+ current conductance; GKr: rapid delayed rectifier K+ current conductance; GKs: slow delayed rectifier K+ curren…

## Sheet: Dataset I 
	Drug Number		01	02	03	04	05	06	07	08	09	10	11	12	13	14	15	16	17	18	19	20	21	22	23	24	25	26	27	28	29	30
	Drug Name		amiodarone	amitriptyline	azithromycin	bepridil	chloroquine	chlorpromazine	cibenzoline	cisapride	diltiazem	dofetilide	flecainide	lidocaine	lopinavir	mexiletine	mibefradil	moxifloxacin	nilotinib	ondansetron	propafenone	quinidine	quinine	ranolazine	ritonavir	rufinamide	saquinavir	sertindole	sotalol	terfenadine	toremifene	verapamil
Classification based on multiple sources		TdP risk 1	⁺	⁺	⁺	⁺	⁺	⁺	⁻	⁺	⁻	⁺	⁺	⁻	⁺	⁻	⁻	⁺	⁺	⁺	⁺	⁺	⁺	⁻	⁻	⁻	⁻	⁺	⁺	⁺	⁺	⁻
Classification based on CredibleMeds		TdP risk 2	⁺	⁺	⁺	⁺	⁺	⁺	⁻	⁺	⁻	⁺	⁺	⁻	⁺	⁻	⁻	⁺	⁺	⁺	⁺	⁺	⁺	⁺	⁻	⁻	⁺	⁺	⁺	⁺	⁺	⁻
Data from: Crumb et al. (2016) An evaluation of 30 clinical drugs against the comprehensive in vitro proarrhythmia assay (CiPA) proposed ion channel panel	GNa	Hill Coeff.	0.7	1.3	1	1.2	1	2	1.2	1	1	1	1.9	1	1	1	1	1	1	1	0.9	1	1.1	1	1	1	1.2	1	1	1	1	1
		IC50 (μM)	4.577	5.76	∞	2.929	∞	4.536	21.752	∞	∞	∞	6.677	∞	∞	∞	5.866	922.727	∞	58.4314	3.886	18.8152	24.151	∞	27.9616	∞	15.568	∞	∞	∞	∞	∞
	GNaL	Hill Coeff.	0.4	0.5	1.9	1.4	1	0.9	0.6	1	1	1	0.6	1.3	1	1.4	1.2	1.1	1.9	1	0.9	1	0.4	0.9	0.7	1	1.2	1	1	1	1	1
		IC50 (μM)	9.423	4.433	189.128	1.814	74.2063	4.56	46.581	∞	19.4693	∞	18.87	10.79	∞	8.957	3.628	382.337	4.706	19.181	4.036	∞	11.053	7.884	7.175	∞	7.088	∞	∞	∞	∞	∞
	Gto	Hill Coeff.	0.4	0.4	0.5	1	1	1	1	1	1	1	0.7	1	1	1	1	1	1	1	1	1.3	1	1	1	1	1	1	1	1	1	1
		IC50 (μM)	3.758	2.543	88.764	∞	∞	∞	∞	∞	∞	0.0175294	9.266	∞	67.9412	∞	∞	∞	∞	∞	24.6005	3.487	79.254	191.377	∞	∞	∞	∞	∞	3.10244	∞	∞
	GKr	Hill Coeff.	0.6	1	0.5	0.9	0.6	0.9	0.9	1.3	0.8	0.6	0.8	1	1.2	1	0.9	0.6	0.8	1	0.8	1	1	0.8	1	1	1	0.8	0.9	0.6	1	1.1
		IC50 (μM)	0.941	3.66	70.796	0.149	6.889	1.118	2.097	0.012	6.569	0.001	0.692	∞	5.17	∞	0.307	93.041	0.091	1.492	0.481	0.343	5.17	6.49	5.157	∞	3.477	0.011	86.369	0.019	4.40611	0.499
	GKs	Hill Coeff.	1	0.5	1.4	1	1	1	1	1	1	1	1	1	1	1	1	1	1	1	1	1.4	1.1	1	1	1	1	1	1	1	1	1
		IC50 (μM)	13.3904	2.737	470.131	∞	∞	∞	∞	∞	∞	∞	∞	∞	∞	∞	∞	50.321	∞	∞	20.3595	4.899	37.453	∞	∞	∞	∞	∞	4762.75	∞	∞	∞
	GK1	Hill Coeff.	1	1	1	1	0.8	0.7	1	1	1	1	1	1	1	1	1	1	1	1	1	1	1	1	1	1	1	1	1	1	1	1
		IC50 (μM)	∞	∞	∞	∞	10.595	9.27	∞	∞	∞	∞	∞	∞	∞	∞	33.8015	∞	∞	∞	∞	∞	∞	∞	∞	∞	∞	∞	3340.41	∞	∞	∞
	GNCX	Hill Coeff.	1	1	1	1	1	1	1	1	1	1	1	1	1	1	1	1	1	1	1	1	1	1	1	1	1	1	1	1	1	1
		IC50 (μM)	∞	∞	∞	∞	∞	∞	∞	∞	∞	∞	∞	∞	∞	∞	∞	∞	∞	∞	∞	∞	∞	∞	∞	∞	∞	∞	∞	∞	∞	∞
	GNaK	Hill Coeff.	1	1	1	1	1	1	1	1	1	1	1	1	1	1	1	1	1	1	1	1	1	1	1	1	1	1	1	1	1	1
		IC50 (μM)	∞	∞	∞	∞	∞	∞	∞	∞	∞	∞	∞	∞	∞	∞	∞	∞	∞	∞	∞	∞	∞	∞	∞	∞	∞	∞	∞	∞	∞	∞
	PCa	Hill Coeff.	0.6	1	1	0.6	1	0.8	1	1	0.7	1	1.4	1	1	1	1.1	1	1	0.8	0.9	1	1	1	1.3	0.9	1.4	1	1	0.7	1	1.1
		IC50 (μM)	1.281	1.291	∞	2.806	∞	8.192	153.523	∞	0.112	∞	25.599	∞	15.601	∞	0.652	∞	∞	22.551	1.55	∞	27.178	∞	8.228	264.448	3.161	∞	5976.92	0.7	∞	0.202
	EFTPCmax (μM)		0.0007	0.0364	1.937	0.0315	0.2495	0.0345	0.673	0.0026	0.1275	0.0021	0.7529	2.5604	0.7037	2.5032	0.0106	3.5625	0.0604	0.3585	0.131	0.8429	3.9567	1.9482	0.4369	83.1269	0.4172	0.0016	14.6864	0.009	0.0263	0.045
IC50 was estimated based on the percentage of ion channel block at the maximum tested concentration, with h equal to 1
	Model prediction based on all channels and computed up to 100x EFTPCmax		⁻	⁻	⁺	⁺	⁺	⁺	⁺	⁺	⁻	⁺	⁺	⁻	⁺	⁻	⁻	⁺	⁺	⁺	⁺	⁺	⁺	⁺	⁻	⁻	⁻	⁺	⁺	⁺	⁻	⁻

## Sheet: Dataset II
	Drug Number		31	32	33	34	35	36	37	38	39	40	41	42	43	44	45	46	47	48	49	50	51	52	53	54	55	56	57	58	59	60	61	62	63	64	65	66	67	68	69	70	71	72	73	74	75	76	77
	Drug Name		amiodarone	astemizole	bepridil	ceftriaxone	chlorpromazine	cilostazol	cisapride	clozapine	dasatinib	diazepam	diltiazem	disopyramide	dofetilide	donepezil	droperidol	duloxetine	flecainide	halofantrine	haloperidol	ibutilide	lamivudine	linezolid	loratadine	methadone	metronidazole	mibefradil	mitoxantrone	moxifloxacin	nifedipine	nilotinib	nitrendipine	paliperidone	paroxetine	pentobarbital	phenytoin	pimozide	piperacillin	procainamide	quinidine	raltegravir	ribavirin	risperidone	saquinavir	sertindole	sitagliptin	solifenacin	sotalol
Classification based on multiple sources		TdP risk 1	⁺	⁺	⁺	⁻	⁺	⁺	⁺	⁺	⁻	⁻	⁻	⁺	⁺	⁻	⁺	⁻	⁺	⁺	⁺	⁺	⁻	⁻	⁻	⁺	⁻	⁻	⁻	⁺	⁻	⁺	⁻	⁺	⁺	⁻	⁻	⁺	⁻	⁺	⁺	⁻	⁻	⁺	⁻	⁺	⁻	⁺	⁺
Classification based on CredibleMeds		TdP risk 2	⁺	⁺	⁺	⁻	⁺	⁺	⁺	⁺	⁺	⁻	⁻	⁺	⁺	⁺	⁺	⁻	⁺	⁺	⁺	⁺	⁻	⁻	⁻	⁺	⁺	⁻	⁻	⁺	⁻	⁺	⁻	⁺	⁺	⁻	⁻	⁺	⁺	⁺	⁺	⁻	⁻	⁺	⁺	⁺	⁻	⁺	⁺
Data from Kramer et al. (2013) MICE models: superior to the HERG model in predicting Torsade de Pointes.	GNa	Hill Coeff.	0.97	1.95	1.26	1	1.14	1	1	1.14	1.43	1	1.29	1.09	1	1	1.24	1.66	1.14	1	1.58	1.03	1	1	1.64	1.37	1	1.53	1.05	1	0.71	2.11	1.25	1.33	1.34	1	1.06	1.05	1	1	1.22	1	1	0.98	2.34	1.19	1	1.32	1
		IC50 (μM)	15.9	3	2.3	555.9	3	93.7	337	15.1	76.3	306.4	22.4	168.4	162.1	38.5	22.7	5.1	6.2	331.2	4.3	42.5	1571.4	2644.5	28.9	31.8	2073.2	5.6	93.5	1112	88.5	13.3	21.6	109	9.8	2686	72.4	1.1	2433.8	746.6	14.6	824.2	2997.5	43.4	12.1	6.9	1220.8	1.5	7013.9
	GNaL	Hill Coeff.	1	1	1	1	1	1	1	1	1	1	1	1	1	1	1	1	1	1	1	1	1	1	1	1	1	1	1	1	1	1	1	1	1	1	1	1	1	1	1	1	1	1	1	1	1	1	1
		IC50 (μM)	∞	∞	∞	∞	∞	∞	∞	∞	∞	∞	∞	∞	∞	∞	∞	∞	∞	∞	∞	∞	∞	∞	∞	∞	∞	∞	∞	∞	∞	∞	∞	∞	∞	∞	∞	∞	∞	∞	∞	∞	∞	∞	∞	∞	∞	∞	∞
	Gto	Hill Coeff.	1	1	1	1	1	1	1	1	1	1	1	1	1	1	1	1	1	1	1	1	1	1	1	1	1	1	1	1	1	1	1	1	1	1	1	1	1	1	1	1	1	1	1	1	1	1	1
		IC50 (μM)	∞	∞	∞	∞	∞	∞	∞	∞	∞	∞	∞	∞	∞	∞	∞	∞	∞	∞	∞	∞	∞	∞	∞	∞	∞	∞	∞	∞	∞	∞	∞	∞	∞	∞	∞	∞	∞	∞	∞	∞	∞	∞	∞	∞	∞	∞	∞
	GKr	Hill Coeff.	1.09	0.78	0.88	1	1.4	0.91	1.04	0.97	1.16	1.07	1.16	0.91	1.2	0.98	1.1	1.39	0.88	1.31	1.18	1.53	1	1	1.44	1	1	1.38	1	0.94	0.8	0.96	0.82	1.01	1.26	1	1	1.16	1	1	1.06	1	1	0.99	1.72	1.25	1	0.9	0.73
		IC50 (μM)	0.86	0.004	0.16	445.7	1.5	13.8	0.02	2.3	24.5	53.2	13.2	14.4	0.03	0.7	0.06	3.8	1.5	0.38	0.04	0.018	2054	1147.2	6.1	3.5	1340.2	1.7	539.4	86.2	44	1	24.6	0.78	1.9	1433.9	147	0.04	3405.1	272.4	0.72	782.8	967	0.26	16.9	0.033	174.7	0.28	111.4
	GKs	Hill Coeff.	1	1	1	1	1	1	1	1	1	1	1	1	1	1	1	1	1	1	1	1	1	1	1	1	1	1	1	1	1	1	1	1	1	1	1	1	1	1	1	1	1	1	1	1	1	1	1
		IC50 (μM)	∞	∞	∞	∞	∞	∞	∞	∞	∞	∞	∞	∞	∞	∞	∞	∞	∞	∞	∞	∞	∞	∞	∞	∞	∞	∞	∞	∞	∞	∞	∞	∞	∞	∞	∞	∞	∞	∞	∞	∞	∞	∞	∞	∞	∞	∞	∞
	GK1	Hill Coeff.	1	1	1	1	1	1	1	1	1	1	1	1	1	1	1	1	1	1	1	1	1	1	1	1	1	1	1	1	1	1	1	1	1	1	1	1	1	1	1	1	1	1	1	1	1	1	1
		IC50 (μM)	∞	∞	∞	∞	∞	∞	∞	∞	∞	∞	∞	∞	∞	∞	∞	∞	∞	∞	∞	∞	∞	∞	∞	∞	∞	∞	∞	∞	∞	∞	∞	∞	∞	∞	∞	∞	∞	∞	∞	∞	∞	∞	∞	∞	∞	∞	∞
	GNCX	Hill Coeff.	1	1	1	1	1	1	1	1	1	1	1	1	1	1	1	1	1	1	1	1	1	1	1	1	1	1	1	1	1	1	1	1	1	1	1	1	1	1	1	1	1	1	1	1	1	1	1
		IC50 (μM)	∞	∞	∞	∞	∞	∞	∞	∞	∞	∞	∞	∞	∞	∞	∞	∞	∞	∞	∞	∞	∞	∞	∞	∞	∞	∞	∞	∞	∞	∞	∞	∞	∞	∞	∞	∞	∞	∞	∞	∞	∞	∞	∞	∞	∞	∞	∞
	GNaK	Hill Coeff.	1	1	1	1	1	1	1	1	1	1	1	1	1	1	1	1	1	1	1	1	1	1	1	1	1	1	1	1	1	1	1	1	1	1	1	1	1	1	1	1	1	1	1	1	1	1	1
		IC50 (μM)	∞	∞	∞	∞	∞	∞	∞	∞	∞	∞	∞	∞	∞	∞	∞	∞	∞	∞	∞	∞	∞	∞	∞	∞	∞	∞	∞	∞	∞	∞	∞	∞	∞	∞	∞	∞	∞	∞	∞	∞	∞	∞	∞	∞	∞	∞	∞
	PCa	Hill Coeff.	0.69	1.66	1.28	1	1.73	1	1	1	1	0.89	1.14	1	1	0.83	1.16	1.41	0.97	0.99	1.38	1.16	0.89	0.94	1.38	1.67	0.66	1.44	0.64	1	1.02	1	0.78	1	1.39	1.38	0.99	1.49	1	0.83	0.68	1	1	0.79	1.15	1.29	1	1.47	1
		IC50 (μM)	1.9	1.1	1	153.8	3.4	91.2	11.8	3.6	81.1	30.5	0.76	1036.7	26.7	34.3	7.6	2.8	27.1	1.9	1.3	62.5	54.2	105.4	11.4	37.4	177.9	0.51	22.5	173	0.012	17.5	0.025	193.9	3.9	299	21.9	0.24	1226	389.5	6.4	246.7	622.5	34.2	1.9	6.3	147.1	4.3	193.3
	EFTPCmax (μM)		0.0008	0.0003	0.035	23.17	0.038	0.128	0.003	0.071	0.041	0.029	0.122	0.742	0.002	0.003	0.016	0.016	0.753	0.172	0.004	0.14	19.54	59.11	0.0004	0.507	187	0.012	0.225	10.96	0.008	0.172	0.003	0.069	0.014	5.171	4.36	0.0005	1378	54.18	3.237	7	27.88	0.002	0.13	0.002	0.442	0.003	14.69
Visual examinations of the simulated AP traces revealed they did not produce repolarization abnormalities	Model prediction based on all channels and computed up to 100x EFTPCmax		⁻	⁺	⁺	⁻	⁺	⁻	⁺	⁻	⁻	⁻	⁻	⁺	⁺	⁻	⁺	⁻	⁺	⁺	⁺	⁺	⁻	⁻	⁻	⁺	⁺	⁻	⁻	⁺	⁻	⁺	⁻	⁺	⁻	⁻	⁻	⁺	⁺	⁺	⁺	⁻	⁻	⁻	⁻	⁺	⁻	⁺	⁻
[truncated: 8 more columns]
